# Supplementary material for: The membrane domains of mammalian adenylyl cyclases are lipid receptors
Source: eLife. 2024 Nov 29;13:RP101483. doi: 10.7554/eLife.101483 (PMC11606603; doi:10.7554/eLife.101483)
Supplement: Figure 1—figure supplement 4—source data 1. [file elife-101483-fig1-figsupp4-data1.xlsx]

## Sheet: Figure 1-figure supplement 4
Figure 1-figure supplement 4
mAC3 activity (cAMP nmol/mg); stimulated by 300nM Gsα
time (min)	mAC3
0	0
3	1.01	0.205
6	1.097	0.64
10	1.729	1.074
15	2.286	1.596
20	2.512	4.823
25	2.834	4.253
mAC3 activity (cAMP nmol/mg); stimulated by 300nM Gsα + 20µM Oleic acid
time (min)	mAC3
0	0
3	2.601	2.019
6	2.734	2.75
10	3.46
15	4.543	5.759
20	6.22	8.564
25	9.573	11.033
