# Supplementary material for: The membrane domains of mammalian adenylyl cyclases are lipid receptors
Source: eLife. 2024 Nov 29;13:RP101483. doi: 10.7554/eLife.101483 (PMC11606603; doi:10.7554/eLife.101483)
Supplement: Figure 1—figure supplement 6—source data 1. [file elife-101483-fig1-figsupp6-data1.xlsx]

## Sheet: Figure 1-figure supplement 6
Figure 1-figure supplement 6
AC activity (%); stimulated by 300nM Gsα
Oleic acid (µM)	mAC1-C1/mAC2-C2
0.3	100	100	100
1	93	84	72
3	77	90	82
6	78	77	84
10	68	70	67
20	74	77	65
