# Supplementary material for: The membrane domains of mammalian adenylyl cyclases are lipid receptors
Source: eLife. 2024 Nov 29;13:RP101483. doi: 10.7554/eLife.101483 (PMC11606603; doi:10.7554/eLife.101483)
Supplement: Figure 4—figure supplement 2—source data 1. [file elife-101483-fig4-figsupp2-data1.zip]

Archive with 1 entries (1 files):
- Figure 4-figure supplement 2-source data 1.pdf
