# Supplementary material for: The membrane domains of mammalian adenylyl cyclases are lipid receptors
Source: eLife. 2024 Nov 29;13:RP101483. doi: 10.7554/eLife.101483 (PMC11606603; doi:10.7554/eLife.101483)
Supplement: Figure 4—figure supplement 2—source data 2. [file elife-101483-fig4-figsupp2-data2.zip]

Archive with 3 entries (3 files):
- mAC1.tif
- mAC2,3,5-9.tif
- mAC4.tif
