# Supplementary material for: The membrane domains of mammalian adenylyl cyclases are lipid receptors
Source: eLife. 2024 Nov 29;13:RP101483. doi: 10.7554/eLife.101483 (PMC11606603; doi:10.7554/eLife.101483)
Supplement: Figure 5—figure supplement 1—source data 1. [file elife-101483-fig5-figsupp1-data1.xlsx]

## Sheet: Figure 5-supplement 1
Figure 5-supplement 1
mAC1 activity (nmol/mg/min)				mAC2 activity (nmol/mg/min)				mAC3 activity (nmol/mg/min)				mAC4 activity (nmol/mg/min)				mAC5 activity (nmol/mg/min)				mAC6 activity (nmol/mg/min)				mAC7 activity (nmol/mg/min)				mAC8 activity (nmol/mg/min)				mAC9 activity (nmol/mg/min)
	basal	Gsα (300nM)			basal	Gsα (300nM)			basal	Gsα (300nM)			basal	Gsα (300nM)			basal	Gsα (300nM)			basal	Gsα (300nM)			basal	Gsα (300nM)			basal	Gsα (300nM)			basal	Gsα (300nM)
	0.13517	0.38755			0.240723	1.04436			0.0307768	0.247282			0.0347571	0.181636			0.0711164	0.473491			0.0422111	0.357564			0.0126209	0.0186026			0.093705	0.365144			0.0798503	1.05212
	0.146658	0.448449			0.212486	2.07167			0.00657075	0.0243835			0.0307881	0.147473			0.032986	0.338646			0.0473522	0.313403			0.0103425	0.0472974			0.0607173	0.246064			0.0909828	1.69967
	0.12234	0.348972			0.486244	2.05542			0.01256	0.0845932			0.00409853	0.169133			0.111071	0.164153			0.100852	0.203147			0.005	0.0322198							0.072683	0.615333
	0.121388	0.531985			0.118658	0.715691			0.0108	0.585663			0.0184118	0.252685			0.0149991	0.636126							0.000163213	0.040532							0.0536821	0.10384
	0.0542293	0.235037			0.15931	1.48964			0.0277479	0.325688							0.0462075	0.659193							0.00374887	0.0442882							0.00552523	0.329764
					0.18914	1.66639			0.00335658	0.276794							0.0447457	0.3605							0.00156485	0.0488613							0.106772	0.518019
					0.149826	0.793867			0.0114582	0.173103							0.0595872	0.880945							0.00999462	0.0815243							0.0454432	0.727402
									0.0275818	0.111565																								1.46625
									0.0221674	0.384163																							0.287877	2.0436
									0.049417	0.147382																							0.0757797	1.02583
									0.03484	0.0907785																							0.106772	0.518019
									0.0108398	0.168986																							0.085	1.815
									0.0238888	0.160926																							0.0825922	0.596759
									0.0411718	0.1618																							0.091163	1.04624
									0.0198051	0.0674531
									0.0148601	0.0823572
									0.0210154	0.103357
									0.0213262	0.0526923
									0.0153307	0.134014
									0.0140848	0.150532
									0.015	0.162
									0.0137992	0.0714619
									0.0200185	0.146564
N	5	5		N	7	7		N	23	23		N	4	4		N	7	7		N	3	3		N	7	7		N	2	2		N	13	14
mean	0.115957	0.390399		mean	0.222341	1.40529		mean	0.0203659	0.170154		mean	0.0220139	0.187732		mean	0.0543875	0.501865		mean	0.0634717	0.291371		mean	0.00620498	0.0447608		mean	0.0772111	0.305604		mean	0.0910863	0.968418
SEM	0.0161125	0.0496378		SEM	0.0465894	0.213902		SEM	0.0023048	0.0262066		SEM	0.00691202	0.022772		SEM	0.0116386	0.0910204		SEM	0.0187489	0.0459171		SEM	0.00181372	0.0072939		SEM	0.0164938	0.0595398		SEM	0.0180509	0.158177
