# Supplementary material for: The membrane domains of mammalian adenylyl cyclases are lipid receptors
Source: eLife. 2024 Nov 29;13:RP101483. doi: 10.7554/eLife.101483 (PMC11606603; doi:10.7554/eLife.101483)
Supplement: Figure 5—figure supplement 1—source data 2. [file elife-101483-fig5-figsupp1-data2.xlsx]

## Sheet: Figure 5-figure supplement 1
Figure 5-figure supplement 1
Figure 5-figure supplement 1 left
mAC2 activity [%] (100% = 300nM Gsα stimulation); 20µM fatty acid concentration
Lauric	Myristic	Myristoleic	Palmitic	Palmitoleic	Stearic	9-HSA	Oleic	Elaidic	cis-Vaccenic	Oleamide	Me-Oleate	Octadecane	Octadecane-(COOH)2	Linoleic	Linolenic	Arachidonic	EPA
89	121	106	108	82	101	89	196	131	146	133	121	74	101	99	99	152	102
79	90	81	97	120	84	75	228	131	170	84	73.4345	87	81	198	105	99	159
	100.75	89		125	89		168		233				91	131		147
	102				100		252		243					118		133
							212		149							137
							173
							181
Figure 5-figure supplement 1 right
mAC2 activity (%);(100% = Gsα stimulation) stimulated by 300nM Gsα
cis-Vaccenic acid (µM)		mAC2
	0.3	100	100	100	100	100
	1	120	97	119	112	114.817
	3	117	107	130	128	95.2575
	6	93	112	130	120	120.98
	10	141	119	166	123	168.855
	20	146	170	233	243	149
