# Supplementary material for: The membrane domains of mammalian adenylyl cyclases are lipid receptors
Source: eLife. 2024 Nov 29;13:RP101483. doi: 10.7554/eLife.101483 (PMC11606603; doi:10.7554/eLife.101483)
Supplement: Figure 5—figure supplement 2—source data 1. [file elife-101483-fig5-figsupp2-data1.xlsx]

## Sheet: Figure 5-figure supplement 2
Figure 5-figure supplement 2
Figure 5-figure supplement 2 left
mAC7 activity [%] (100% = 300nM Gsα stimulation); 20µM fatty acid concentration
Lauric	Myristic	Myristoleic	Palmitic	Palmitoleic	Stearic	9-HSA	Oleic	Triolein	2-Oleoylglycerol	Elaidic	cis-Vaccenic	Oleamide	Me-Oleate	Octadecane	Octadecane-(COOH)2	Linoleic	Linolenic	Arachidonic	EPA
85	152	92	127	91	159	161	160	83.4797	92.9975	318	148	107	115	87	81	135	174	122	113
243	85	95	193	107	194	83	315			219	179	99	85	68	97	130	162	85	166
185	110	67	124	128	107		456			137							82	165
134	94		106		148		247			403								81
159					218		135			533
					72		250			568
							134			316
Figure 5-figure supplement 2 right
mAC7 activity (%);(100% = Gsα stimulation) stimulated by 300nM Gsα
Elaidic acid (µM)		mAC7
	0.3	100	100	100	100	100	100	100
	1	165	200	94	249		224
	3	150	115	91	185		298
	6	256	137	99	175
	10	184	294	109		515	259	412
	20	318	219	137	403	533	568	316
