# Supplementary material for: The membrane domains of mammalian adenylyl cyclases are lipid receptors
Source: eLife. 2024 Nov 29;13:RP101483. doi: 10.7554/eLife.101483 (PMC11606603; doi:10.7554/eLife.101483)
Supplement: Figure 5—figure supplement 3—source data 1. [file elife-101483-fig5-figsupp3-data1.xlsx]

## Sheet: Figure 5-figure supplement 3
Figure 5-figure supplement 3
Figure 5-figure supplement 3 left
mAC9 activity [%] (100% = 300nM Gsα stimulation); 20µM fatty acid concentration
Lauric	Myristic	Myristoleic	Palmitic	Palmitoleic	Stearic	9-HSA	Oleic	Triolein	2-Oleoylglycerol	Elaidic	cis-Vaccenic	Oleamide	Me-Oleate	Octadecane	Octadecane-(COOH)2	Linoleic	Linolenic	Arachidonic	EPA
459	168	88	275	224	141	93	181.746	107.354	131.023	249	239	135	86	70	102	312	172	234	106
133.3	189	116	152	275	199	157	405.46			580	279.333	99	143	95	67	292	289	150	220
208	240	130	163	337	166		145.967			459	383.947	108				529	179	190	219
213.455	185		320	400	139		346.678			277	557.298	156				310	124	172	123
151	310		176	284	93		311			385.401	289.917	290.541				679	155	188	94
337			184	259	117		255.138			576	386.844	168				363	205	135	102
			239	336			274.478			322	556	169				199	138
			184	477			276			216	503	183
				306			250.812
							217.882
							184.806
							255.138
							342.385
							164
							447
Figure 5-figure supplement right
mAC9 activity (%);(100% = Gsα stimulation) stimulated by 300nM Gsα
Elaidic acid (µM)		mAC9
	0.3	100	100	100	100	100	100	100	100	100
	1		137	198	99	163		63
	3	154	261		166			178
	6	346	329	316		303		243
	10	255	680	563	131	241.753	565		442	273
	20	249	580	459	277	385.401		576	322	216
mAC9 activity (%);(100% = Gsα stimulation) stimulated by 300nM Gsα
Linoleic acid (µM)		mAC9
	0.3	100	100	100	100	100	100	100
	1	145	101	154	180
	3	129	139	117			119
	6	164	205	170	134		195
	10	240	217	225	306	322	286	203
	20	312	292	529	310	679	363	199
