# Supplementary material for: The membrane domains of mammalian adenylyl cyclases are lipid receptors
Source: eLife. 2024 Nov 29;13:RP101483. doi: 10.7554/eLife.101483 (PMC11606603; doi:10.7554/eLife.101483)
Supplement: Figure 5—figure supplement 4—source data 1. [file elife-101483-fig5-figsupp4-data1.xlsx]

## Sheet: Figure 5-figure supplement 4
Figure 5-figure supplement 4
Figure 5-figure supplement 4 left												Figure 5-figure supplement 4 right
mAC9 activity (%);(100% = Gsα stimulation) stimulated by 300nM Gsα												mAC9 activity (%);(100% = Gsα stimulation) stimulated by 300nM Gsα
Lauric acid (µM)	mAC9											Myristic acid (µM)	mAC9
0.5	100	100	100	100	100	100						0.5	100	100	100	100	100	100	100
1	113		123	48								1	82	122	127	109	126	137
3	128		86	116								3		129		111	136		125
6	165		99	97		190						6	104	129	178	179		144	168
10	149	282	128	162	135	204						10	130	135	224	171	187	200	115
20	213	459	133	208	151	337						20	168	189	240	185	310
mAC9 activity (%);(100% = Gsα stimulation) stimulated by 300nM Gsα												mAC9 activity (%);(100% = Gsα stimulation) stimulated by 300nM Gsα
Palmitoleic acid (µM)	mAC9											Palmitic acid (µM)	mAC9
0.3	100	100	100	100	100	100	100	100	100			0.5	100	100	100	100	100	100	100	100	100
1	136	130		125								1	113		75	102	157	96
3	172	145	159	81								3	171		52	102	143	98
6	179	187	350	212					123			6			82	114	165
10	238	184	228	135	254	172	305	215	210			10	258	146	141	173		189	161	157
20	224	275	337	400	284	259	336	477	306			20	275	152	163	320		176	184	239	184
mAC9 activity (%);(100% = Gsα stimulation) stimulated by 300nM Gsα												mAC9 activity (%);(100% = Gsα stimulation) stimulated by 300nM Gsα
cis-Vaccenic acid (µM)	mAC9											Linolenic acid (µM)	mAC9
0.3	100	100	100	100	100	100	100	100				0.5	100	100	100	100	100	100	100	100
1	50	104.27	120.447	180.261								1		113	126	146		70		69
3	110	82.6194		177.074								3			144	110				75
6	116	152.835	119.161	112.853								6			125	149	124	119		96
8								174				10		93	172	191	101	158	137	110
10		159.504	140.934	408.138	456.83	420.657	575	509				20	172	289	179	124		155	205	138
20	239	279.333	383.947	557.298	289.917	386.844	556	503
												mAC9 activity (%);(100% = Gsα stimulation) stimulated by 300nM Gsα
												Arachidonic acid (µM)	mAC9
												0.5	100	100	100	100	100	100
												1	99	60	111	111	126	93
												3	184	61	109	96	101	115
												6	164	75	134	79	119	126
												10	125	104	193	233	152	197
												20	234	150	190	172	188	135
