# Supplementary material for: The membrane domains of mammalian adenylyl cyclases are lipid receptors
Source: eLife. 2024 Nov 29;13:RP101483. doi: 10.7554/eLife.101483 (PMC11606603; doi:10.7554/eLife.101483)
Supplement: Figure 6—figure supplement 1—source data 1. [file elife-101483-fig6-figsupp1-data1.xlsx]

## Sheet: Figure 6-figure supplement 1
Figure 6-figure supplement 1
mAC1 activity [%] (100% = 300nM Gsα stimulation); 20µM fatty acid concentration
Lauric	Myristic	Myristoleic	Palmitic	Palmitoleic	Stearic	9-HSA	Oleic	Elaidic	cis-Vaccenic	Oleamide	Me-Oleate	Octadecane	Octadecane-(COOH)2	Linoleic	Linolenic	Arachidonic	EPA
59	91	90	93	56	126	95	75	72	61	99	99	96	88	62	63	36	99
120.747	96	103	93	77	77	93	44	100	67	109	63	100	87	76	90	81	107
72	101	77	87	83	95		53		86				108	95		44	86
			105	82			97									69	87
				92			68									66
																27
																22
																58
																76
