# Supplementary material for: The membrane domains of mammalian adenylyl cyclases are lipid receptors
Source: eLife. 2024 Nov 29;13:RP101483. doi: 10.7554/eLife.101483 (PMC11606603; doi:10.7554/eLife.101483)
Supplement: Figure 6—figure supplement 2—source data 1. [file elife-101483-fig6-figsupp2-data1.xlsx]

## Sheet: Figure 6-figure supplement 2
Figure 6-figure supplement 2
mAC4 activity [%] (100% = 300nM Gsα stimulation); 20µM fatty acid concentration
Lauric	Myristic	Myristoleic	Palmitic	Palmitoleic	Stearic	9-HSA	Oleic	Elaidic	cis-Vaccenic	Oleamide	Me-Oleate	Octadecane	Octadecane-(COOH)2	Linoleic	Linolenic	Arachidonic	EPA
54	71	79	76	58	79	134	100	130	78	104	77	71	91	56	62	29	98
104	59	94	92	74	60	93	72	156	66	64	99	92	73	83	65	47	107
67	97	104	77	53	83		120	151	107	83				41	86	24	108
			100.856	64	113		92									60	52
				83												52	178
																53
