# Supplementary material for: The membrane domains of mammalian adenylyl cyclases are lipid receptors
Source: eLife. 2024 Nov 29;13:RP101483. doi: 10.7554/eLife.101483 (PMC11606603; doi:10.7554/eLife.101483)
Supplement: Figure 6—figure supplement 3—source data 1. [file elife-101483-fig6-figsupp3-data1.xlsx]

## Sheet: Figure 6-figure supplement 3
Figure 6-figure supplement 3
mAC1 activity (%);(100% = Gsα stimulation) stimulated by 300nM Gsα
Palmitoleic acid (µM)	mAC1
0.1	100	100	100	100	100	100	100	100	100
1	84	99.8293				92	88	97	83
3	86	88.1224	101			115	100	96	80
6	97	106.016	96
10	71	91	88			103	80	110	77
20	56	77	83
25	50	62	69
30						83	75	109	66
35			62	30	49
50			31	28	17
60						60	42	47	32
100						30	12	22	10
mAC4 activity (%);(100% = Gsα stimulation) stimulated by 300nM Gsα
Palmitoleic acid (µM)	mAC4
0.1	100	100	100	100	100	100	100	100
1	98	94					115	112
3	100	94	94	99			127	115
6	97	105	82	93
10	74	97	63	70			113	119
20	58	74	53	64
25	49	62	57	60
30							141	118
35			48	53	29	33
50			19	24	24	24
60							75	81
100							44	47
