# Supplementary material for: The membrane domains of mammalian adenylyl cyclases are lipid receptors
Source: eLife. 2024 Nov 29;13:RP101483. doi: 10.7554/eLife.101483 (PMC11606603; doi:10.7554/eLife.101483)
Supplement: Figure 7—figure supplement 1—source data 1. [file elife-101483-fig7-figsupp1-data1.xlsx]

## Sheet: Figure 7-figure supplement 1
Figure 7-figure supplement 1
mAC5 activity [%] (100% = 300nM Gsα stimulation); 20µM fatty acid concentration
Lauric	Myristic	Myristoleic	Palmitic	Palmitoleic	Stearic	9-HSA	Oleic	Triolein	2-Oleoylglycerol	Elaidic	cis-Vaccenic	Oleamide	Me-Oleate	Octadecane	Octadecane-(COOH)2	Linoleic	Linolenic	Arachidonic	EPA
107	105	79	123	99	73	100	105	95	96	61	124	97	60	82	102	112	79	97	101
56.1735	80	90	77	92	93	102	93			151	95	111	91	128	118	153	81	73	83
	76	96	97	101	77		117								78			120
			123.418				135											131
							138											110
