# Supplementary material for: The membrane domains of mammalian adenylyl cyclases are lipid receptors
Source: eLife. 2024 Nov 29;13:RP101483. doi: 10.7554/eLife.101483 (PMC11606603; doi:10.7554/eLife.101483)
Supplement: Figure 7—figure supplement 2—source data 1. [file elife-101483-fig7-figsupp2-data1.xlsx]

## Sheet: Figure 7-figure supplement 2
Figure 7-figure supplement 2
mAC6 activity [%] (100% = 300nM Gsα stimulation); 20µM fatty acid concentration
Lauric	Myristic	Myristoleic	Palmitic	Palmitoleic	Stearic	9-HSA	Oleic	Elaidic	cis-Vaccenic	Oleamide	Me-Oleate	Octadecane	Octadecane-(COOH)2	Linoleic	Linolenic	Arachidonic	EPA
93	98	92	91	71	88	122	92	101	91	98	78	80	83	105	103	48	112
80.1013	72	92	114	89	61	118	80	97	114	77	90	141	136	198	104	53	108
	83	96	61	68	94		133						76	128		66
			106.136		93											78
																47
																101
